# Supplementary material for: ﻿Morphological and molecular evidence gives insight into the taxonomic position of Peucedanumpubescens (Apiaceae, Selineae)
Source: PhytoKeys. 2022 Nov 9;213:19–33. doi: 10.3897/phytokeys.213.89784 (PMC9836735; doi:10.3897/phytokeys.213.89784)
Supplement: XML Treatment for Ligusticopsis pubescens [file phytokeys.213.89784-treatment1.xml]

<!DOCTYPE tp:taxon-treatment
  PUBLIC "-//TaxonX//DTD Taxonomic Treatment Publishing DTD v0 20100105//EN" "tax-treatment-NSO.dtd">
<tp:taxon-treatment xmlns:tp="http://www.plazi.org/taxpub"><tp:treatment-meta><kwd-group><label>Taxon classification</label><kwd>
                <named-content content-type="kingdom">Plantae</named-content>
              </kwd><kwd>
                <named-content content-type="order">Apiales</named-content>
              </kwd><kwd>
                <named-content content-type="family">Apiaceae</named-content>
              </kwd></kwd-group><mixed-citation publication-type="journal"><person-group><name><surname>Deng</surname><given-names>Jiao-Jiao</given-names></name><name><surname>Liu</surname><given-names>Chang-Kun</given-names></name><name><surname>Zhou</surname><given-names>Song-Dong</given-names></name><name><surname>He</surname><given-names>Xing-Jin</given-names></name></person-group><article-title>﻿Morphological and molecular evidence gives insight into the taxonomic position of <italic><tp:taxon-name><tp:taxon-name-part taxon-name-part-type="genus" reg="Peucedanum">Peucedanum</tp:taxon-name-part><tp:taxon-name-part taxon-name-part-type="species" reg="pubescens">pubescens</tp:taxon-name-part></tp:taxon-name></italic> (<tp:taxon-name><tp:taxon-name-part taxon-name-part-type="family">Apiaceae</tp:taxon-name-part></tp:taxon-name>, <tp:taxon-name><tp:taxon-name-part taxon-name-part-type="tribe">Selineae</tp:taxon-name-part></tp:taxon-name>)</article-title><source>PhytoKeys</source><day>09</day><month>11</month><year>2022</year><volume>213</volume><fpage>19</fpage><lpage>33</lpage><pub-id pub-id-type="doi">10.3897/phytokeys.213.89784</pub-id></mixed-citation></tp:treatment-meta><tp:nomenclature><label>﻿</label><tp:taxon-name>
              <object-id xmlns:xlink="http://www.w3.org/1999/xlink" content-type="arpha" xlink:type="simple">40B36C04-B2D0-5843-90D2-217B5F1E743B</object-id>
              <tp:taxon-name-part taxon-name-part-type="genus" reg="Ligusticopsis">Ligusticopsis</tp:taxon-name-part>
              <tp:taxon-name-part taxon-name-part-type="species" reg="pubescens">pubescens</tp:taxon-name-part>
              <object-id xmlns:xlink="http://www.w3.org/1999/xlink" content-type="ipni" xlink:type="simple">urn:lsid:ipni.org:names:77307802-1</object-id>
            </tp:taxon-name><tp:taxon-authority>(Hand.-Mazz.) J.J.Deng, C.K.Liu &amp; X.J.He</tp:taxon-authority><tp:taxon-status xmlns:xlink="http://www.w3.org/1999/xlink" xlink:type="simple">comb. nov.</tp:taxon-status><xref ref-type="fig" rid="F2">Figs 2</xref><xref ref-type="fig" rid="F3">, 3</xref></tp:nomenclature><tp:treatment-sec sec-type="Basionym" id="SECID0E2MBG"><title>Basionym.</title><p><italic><tp:taxon-name><tp:taxon-name-part taxon-name-part-type="genus" reg="Peucedanum">Peucedanum</tp:taxon-name-part><tp:taxon-name-part taxon-name-part-type="species" reg="pubescens">pubescens</tp:taxon-name-part></tp:taxon-name></italic> Hand.-Mazz. (1933: 728).</p></tp:treatment-sec><tp:treatment-sec sec-type="material" id="SECID0EMNBG"><title>Type.</title><p>China. Yunnan centralis: In regionis calide temperatae ad orientem fluminis Dsolin-ho, declivibus siccis inter vicos Mabou schan et Bölu, ad elevationem 1900–2000 m, 9 November 1916, Handel-Mazzetti 13043 (lectotype: WU! (WU0029560); isolectotypes: E (E00002620), W!).</p></tp:treatment-sec><tp:treatment-sec sec-type="description" id="SECID0ERNBG"><title>Description.</title><p>Perennials. Plants 30–70 cm, densely pubescent throughout. Stem solitary, hollow, prominent striated protrusions, branches few, short and stout, base densely clothed with fibrous leaf remains. Basal leaves few; petioles with broadly scarious-margined sheaths; leaf blade triangular-ovate in outline, 8–10 × 8–10 cm, 1–2-pinnate, pinnae sessile or subsessile; ultimate segments obovate, 1–4.5 × 0.8–2 cm, rather thick, both surfaces tomentose, more densely so on abaxial nerves, coarsely serrate or crenate, base cuneate or truncate. Leaves reduced upwards, uppermost very small, 3-lobed or toothed, petioles wholly sheathing. Synflorescence subcorymbosely branched; umbels 2.5–4 cm across; peduncles angled; bracts 6 to 8, pinnate and linear coexist, hispid throughout; rays 10 to 15, subequal, 1–2 cm; bracteoles 5 to 7, linear-lanceolate, longer than flowers; umbellules ca. 10-flowered. Calyx teeth conspicuous, subulate. Petals white, stylopodium conical, styles long, ca. 2 mm. Fruit ovate or obovate to orbicular, ca. 4 × 3 mm, hispid; strong dorsal compression, vittae large, 2–3 in each furrow, 6 on commissure. Seed face plane.</p><fig id="F2" position="float" orientation="portrait"><object-id xmlns:xlink="http://www.w3.org/1999/xlink" content-type="doi" xlink:type="simple">10.3897/phytokeys.213.89784.figure2</object-id><object-id xmlns:xlink="http://www.w3.org/1999/xlink" content-type="arpha" xlink:type="simple">E3B22823-1CF5-5964-AD5C-C383C22B00C8</object-id><label>Figure 2.</label><caption><p><italic><tp:taxon-name><tp:taxon-name-part taxon-name-part-type="genus" reg="Peucedanum">Peucedanum</tp:taxon-name-part><tp:taxon-name-part taxon-name-part-type="species" reg="pubescens">pubescens</tp:taxon-name-part></tp:taxon-name></italic><bold>A</bold> isolectotype (E00002620) <bold>B</bold> lectotype (WU0029560).</p></caption><graphic xmlns:xlink="http://www.w3.org/1999/xlink" xlink:href="phytokeys-213-019_article-89784__-g002.jpg" position="float" orientation="portrait" xlink:type="simple" id="oo_766965.jpg"><uri content-type="original_file" xlink:type="simple">https://binary.pensoft.net/fig/766965</uri></graphic></fig><fig id="F3" position="float" orientation="portrait"><object-id xmlns:xlink="http://www.w3.org/1999/xlink" content-type="doi" xlink:type="simple">10.3897/phytokeys.213.89784.figure3</object-id><object-id xmlns:xlink="http://www.w3.org/1999/xlink" content-type="arpha" xlink:type="simple">0AE775DD-A44A-5129-81E2-4B3A2FBD8CF8</object-id><label>Figure 3.</label><caption><p><italic><tp:taxon-name><tp:taxon-name-part taxon-name-part-type="genus" reg="Peucedanum">Peucedanum</tp:taxon-name-part><tp:taxon-name-part taxon-name-part-type="species" reg="pubescens">pubescens</tp:taxon-name-part></tp:taxon-name></italic><bold>A</bold> habit <bold>B</bold> root <bold>C</bold> basal leaf <bold>D</bold> middle leaf <bold>E</bold> middle leaf with scarious-margined sheaths <bold>F</bold> bracts and bracteoles <bold>G</bold> dorsal view of mericarp <bold>H</bold> transverse section of mericarp. Scale bars: 0.5 mm (<bold>G, H</bold>).</p></caption><graphic xmlns:xlink="http://www.w3.org/1999/xlink" xlink:href="phytokeys-213-019_article-89784__-g003.jpg" position="float" orientation="portrait" xlink:type="simple" id="oo_766966.jpg"><uri content-type="original_file" xlink:type="simple">https://binary.pensoft.net/fig/766966</uri></graphic></fig></tp:treatment-sec><tp:treatment-sec sec-type="phenology" id="SECID0E3PBG"><title>Phenology.</title><p>Flowering and fruiting: August to October.</p></tp:treatment-sec><tp:treatment-sec sec-type="Vernacular name" id="SECID0EBQBG"><title>Vernacular name.</title><p>Máo qián hú (Chinese pronunciation), 毛前胡 (Chinese name).</p></tp:treatment-sec><tp:treatment-sec sec-type="distribution" id="SECID0EGQBG"><title>Distribution and habitat.</title><p>This species is endemic to China and distributed in Yunnan (Lufeng, Luquan, Wuding) and Sichuan (Huili, Miyi) provinces. It grows in alpine meadows, elevation 1900–3000 m.</p></tp:treatment-sec><tp:treatment-sec sec-type="diagnosis" id="SECID0ELQBG"><title>Diagnosis.</title><p><italic><tp:taxon-name><tp:taxon-name-part taxon-name-part-type="genus" reg="Ligusticopsis">Ligusticopsis</tp:taxon-name-part><tp:taxon-name-part taxon-name-part-type="species" reg="pubescens">pubescens</tp:taxon-name-part></tp:taxon-name></italic> significantly differs from other <italic><tp:taxon-name><tp:taxon-name-part taxon-name-part-type="genus" reg="Ligusticopsis">Ligusticopsis</tp:taxon-name-part></tp:taxon-name></italic> species by linear-lanceolate bracteoles and hispid fruit.</p></tp:treatment-sec><tp:treatment-sec sec-type="Additional specimen examined" id="SECID0EDRBG"><title>Additional specimen examined.</title><p>China. Sichuan: Huili, Hongge, 2200 m, 12 October 1958, <italic>Z. He</italic>, <italic>S.G</italic>. <italic>Tang</italic> &amp; <italic>B.Q</italic>. <italic>Li 11593</italic> (NAS); Panzhihua, Baishapo, <named-content xmlns:xlink="http://www.w3.org/1999/xlink" content-type="dwc:verbatimCoordinates" xlink:type="simple"><named-content content-type="geo-json" specific-use="{&#34;type&#34;:&#34;Point&#34;,&#34;coordinates&#34;:[101.983611,26.588056]}" id="NCID0EWRBG" xlink:type="simple">26°35'17"N, 101°59'1"E</named-content></named-content>, 1854 m, 17 August 2021, <italic>C.K</italic>. <italic>Liu LCK2020817001</italic> (SZ).</p></tp:treatment-sec></tp:taxon-treatment>
